# Supplementary material for: Population genetic structure of Culex tritaeniorhynchus in different types of climatic zones in China
Source: BMC Genomics. 2024 Jul 5;25:673. doi: 10.1186/s12864-024-10589-4 (PMC11225206; doi:10.1186/s12864-024-10589-4)
Supplement: Supplementary file 1 — Supplementary Material 1. [file 12864_2024_10589_MOESM1_ESM.zip]

Archive with 5 entries (4 files):
- supplementary material/
- supplementary material/Supplementary Material 1.xlsx
- supplementary material/Supplementary Material 2.xlsx
- supplementary material/Supplementary Material 3.xlsx
- supplementary material/supplementary material 4.docx
