# Supplementary material for: Population genetic structure of Culex tritaeniorhynchus in different types of climatic zones in China
Source: BMC Genomics. 2024 Jul 5;25:673. doi: 10.1186/s12864-024-10589-4 (PMC11225206; doi:10.1186/s12864-024-10589-4)
Supplement: Supplementary file 1 — Supplementary Material 1. [file 12864_2024_10589_MOESM1_ESM.zip › supplementary material/Supplementary Material 1.xlsx]

## Sheet: Sheet1
Table S1. Sampling information of 10 Cx. Tritaeniorhynchus populations collected from different Climate type zones of China.
No.	Code	City	Climate zone	Latitude	Longitude	Sample size	GenBank Accession no.
1	HNTC	Tunchang	Tropical monsoon climate	19.31N	110.07E	25	MT541755-MT541779
2	HNQH	Qionghai	Tropical monsoon climate	19.25N	110.45E	45	MT541710-MT541754
3	YNXB	Xishuangbanna	Tropical monsoon climate	21.96N	100.76E	11	this study
4	HNHK	Haikou	Subtropical humid climate	19.95N	110.34E	29	this study
5	GDGZ	Guangzhou	Subtropical monsoon climate	23.52N	113.60E	10	this study
6	HNCS	Changsha	Subtropical monsoon climate	28.23N	112.95E	28	MW488591-MW488618
7	SDJN	Jining	Temperate monsoon climate	35.45N	116.51E	47	this study
8	SDZZ	Zaozhuang	Temperate monsoon climate	34.78N	117.36E	30	this study
9	SDZB	Zibo	Temperate monsoon climate	36.73N	117.95E	34	this study
10	ZGBJ	Beijing	Temperate monsoon climate	39.75N	116.18E	17	this study
