# Supplementary material for: Population genetic structure of Culex tritaeniorhynchus in different types of climatic zones in China
Source: BMC Genomics. 2024 Jul 5;25:673. doi: 10.1186/s12864-024-10589-4 (PMC11225206; doi:10.1186/s12864-024-10589-4)
Supplement: Supplementary file 1 — Supplementary Material 1. [file 12864_2024_10589_MOESM1_ESM.zip › supplementary material/Supplementary Material 2.xlsx]

## Sheet: Sheet1
Table S2. Analysis of molecular variance (AMOVA) of Cx. tritaeniorhynchus populations based on COI.
Source of variation	d. f.	Sum of squares	Variance components	Percentage of variation	Fixation indices
Among populations	2	1754.96	4.60804 Va	45.18	FCT=0.45180
Among populations within groups	7	372.186	0.94099 Vb	9.23	FSC= 0.16830
Within populations	542	2520.43	4.65024 Vc	45.59	FST= 0.54406
Total	551	4647.57	10.1993
d.f., degrees of freedom.
