# Supplementary material for: Population genetic structure of Culex tritaeniorhynchus in different types of climatic zones in China
Source: BMC Genomics. 2024 Jul 5;25:673. doi: 10.1186/s12864-024-10589-4 (PMC11225206; doi:10.1186/s12864-024-10589-4)
Supplement: Supplementary file 1 — Supplementary Material 1. [file 12864_2024_10589_MOESM1_ESM.zip › supplementary material/Supplementary Material 3.xlsx]

## Sheet: Sheet1
Table S3. Genetic differentiation and gene flow among the geographic groups of Cx. tritaeniorhynchus based on COI.
	HNTC	HNQH	YNXB	HNHK	GDGZ	HNCS	SDJN	SDZZ	SDZB	ZGBJ
HNTC	-	17.6652	1.30823	9.77388	16.5083	5.14397	0.17766	0.20724	0.47163	1.47848
HNQH	0.02753	-	1.46476	13.3609	16.3988	9.83002	0.19185	0.22216	0.48287	1.66582
YNXB	0.27651	0.25448	-	1.14206	1.70401	2.98265	0.41865	0.56844	1.27753	4.17574
HNHK	0.04867	0.03607	0.3045	-	17.0523	4.87012	0.16477	0.18863	0.43211	1.37199
GDGZ	0.0294	0.02959	0.22686	0.02849	-	5.93701	0.18445	0.22444	0.53896	1.86954
HNCS	0.08859	0.0484	0.14357	0.09311	0.07768	-	0.31791	0.40144	0.94149	5.45523
SDJN	0.73783	0.7227	0.54428	0.75214	0.73052	0.61132	-	17.8156	3.52152	0.64013
SDZZ	0.70697	0.69236	0.46797	0.72608	0.69019	0.55467	0.0273	-	8.2526	0.86199
SDZB	0.5146	0.50872	0.28129	0.53642	0.48125	0.34686	0.12433	0.05713	-	2.64361
ZGBJ	0.25272	0.23086	0.10693	0.2671	0.21101	0.08396	0.43855	0.36711	0.15905	-
The pairwise FST values and Nm values based on the COI are shown below and above the diagonal, respectively. Italic, P>0.05
